# Supplementary material for: Comparative Genomics of DNA Recombination and Repair in Cyanobacteria: Biotechnological Implications
Source: Front Microbiol. 2016 Nov 9;7:1809. doi: 10.3389/fmicb.2016.01809 (PMC5101192; doi:10.3389/fmicb.2016.01809)
Supplement: Supplementary Table 1 — Distribution of DNA repair genes in cyanobacteria. The presence (indicated by the number of copies) or absence (0) of the gene is indicated along with the letters referring to the conserved gene clusters depicted in Supplemental Figure 1. [file Table1.xlsx]

## Sheet: Feuil1
		uvr					rec																		ruv					mut							umu			din		lex		ssb		com
Cyanobacterial species		A	B	C	D		A		Bec	Bcy	C	D		F	O	R		G	Jec	Jcy	N	Qec	Qcy		A	B	C		H	L	M	S1	S2	T	Y		C	D		B		A				A	E	FA	FB
Gloeobacter kilaueensis JS1		1	1	1	1		1		0	0	0	1j		1£	1m*	1		1	1	0	1	1	1		1	1	0		0	1	1ah'	1	1	1	1		1al	2 1al		1		0		2		1	1	0	0
Gloeobacter violaceus PCC 7421		1	1	1	1		1		0	0	0	1j		1£	1m*	1		1	1	0	1	1	1		1	1	1		0	1	1ah'	1	1	1	1		0	1		0		0		2		1	1	0	0
Anabaena cylindrica PCC 7122		1	1	1	1		1		0	1h	0	1jp		1k	1m'	1		1r*	1t	1v	1	1	1		1y"	1ab'	1ae		0	1ag*	1ah"	1	1	1aj	0		0	0		0		1am		2 1ao 1p		1aq	1as	0	0
Anabaena sp. 90		1	1	1	1		1		0	1h"	0	0		1k	1m	1		1r'	1t'	1	1	1	1		1y	1ab'	1ae'		0	1ag	1ah"	1	1	1aj'	0		0	0		0		1am		1ao'		1aq	1as	0	0
Anabaena variabilis ATCC 29413		1	1	1	1		1		0	1h'	0	1jp		1k	1m	1		1r*	1t'	1v*	1w	1	1		1y	1ab	1ae'		0	1	1ah	1	1	1aj	0		0	0		0		1am		2 1ao		1aq	1as	0	0
Cylindrospermum stagnale PCC 7417		1	1	1	1		1		0	1h'	0	1jp		1k	1m	1		1r*	1t"	1	1w	3	1		1y	1ab	1ae		0	1ag	1ah	1	1	1aj	0		0	0		0		1am		2 1ao		1aq	1as'	0	0
Nodularia spumigna CCY9414		1	1	1	1		1		0	1h*	0	0		1k	1m	1		1r	1t'	1v	1w	1	1		1y	1ab	1ae		0	1ag	1ah	1	1	1aj	0		0	0		0		1am		2 1ao		1aq	1as'	0	0
Nostoc punctiforme PCC 73102		1	1	1	1		1		0	1h	0	3p 1j		1k	1m	1		1r'	1t	1v	1w	2	1		1y	1ab'	1ae		0	1ag	1ah	1	1	1aj	0		0	0		1		1am		1ao		3 2aq	1as'	0	0
Nostoc sp. PCC 7107		1	1	1	1		1		0	1h	0	0		1k	1m	1		1r'	1t'	1v	1w	1	1		1	1ab	1ae		0	1ag	1ah	1	1	1aj	0		0	0		0		1am		1ao		1aq	1as''	0	0
Nostoc sp. PCC 7120		1	1	1	1		1		0	1h	0	1jp		1k	1m	1		1r	1t'	1v'	1w	1	1		1y	1ab	1ae'		0	1	1ah	1	1	1aj	0		0	0		1		1am		2 1ao		1aq	1as	0	0
Nostoc sp. PCC 7524		1	1	1	1		1		0	1h	0	0		1k	1m	1		1r*	1t'	1v"	1w	1	1		1y	1ab	1ae		0	1ag'	1ah	1	1	1aj'	0		0	0		0		1am		1ao		1aq	1as	0	0
Nostoc azollae 0708		1	1	1	1		1		0	1h'	0	1jp		1k	1m	1		1r*	1	1v"	1	1	0		1y	1ab	1ae		0	1ag'	1ah*	1	1	1aj"	0		0	0		0		1am		1ao		0	1as'	0	0
Calothrix sp. PCC 6303		1	1	1	1		1		0	1h"	0	1j		1k	1m'	1		1	1t"	1	1	1	1		1y	1ab'	1ae"		0	1	1ah"'	1	1	1aj	0		0	0		0		1am		1ao		1aq	1as''	0	0
Calothrix sp. PCC 7507		1	1	1	1		1		0	1h'	0	0		1k	1m'	1		1r*	1t	1v'	1w	2	0		1y'	1ab	1ae		0	1ag*	1ah"'	1	1	1aj	0		0	0		0		1am		1ao		1aq	1	0	0
Rivularia sp. PCC 7116		1	1	1	1		1		0	1h	0	0		1k	1m'	1		1r*	1t"	1v"	1w	1	1		1y	1ab	1ae"		0	1ag''	1ah"'	1	1	1aj	1		1al	1al		1		1am		1ao		1	1as	0	0
Acaryochloris marina MBIC11017		1	1	1	1		7 4p2j$		0	1	0	3j$ 2p		1	1m'	1n		1	1t	1v	1	1	1		1y'	1	1		0	1	1ah'	1	1	1	1n		3al 2pal	4 1al 2pal		1		1		2 1p		1	1as''	0	0
Cyanobacterium UCYN-A		1	1	1	1		1		0	0	0	0		1	1	1		1	1	1	1	0	0		1	1	1		0	1	1ah'	1	1	0	0		0	0		0		1		1		0	0	0	0
Chamaesiphon minutus PCC 6605		1	1	1	1		1		0	0	0	1j		1	1m**	1		1r''	1	1	2	1	1		1	1	1ae		0	1	1ah'	1	1	0	1		0	0		0		1		1		1aq'	1	0	0
Cyanobacterium aponinum PCC 10605		1	1	1	1		1		0	1	0	0		1	1	1		1	1	1	1	1	1		1	1	1		0	1	1ah'	1	1	0	0		0	0		0		1		1		1	1	0	0
Cyanobacterium stanieri PCC 7202		1	1	1	1		1		0	1	0	0		1	1	1		1	1	1	1	1	1		1	1	1		0	1	1ah'	1	1	0	0		0	0		0		1		1		1	1	0	0
Cyanobium gracile PCC 6307		1	1	1	1		1e		1f'	1	1f'	1f		1l	1m"	1q'		1r	u'	0	1#	1x	0		1z*	1#	1af		0	0	1x	1	1	0	1		1al	2 1al		0		1am'		1ao		1ar	1	0	0
Cyanothece sp. ATCC51142	com	1	1	1	1		1		0	1	0	0		1	1	1		1	1	1	0	1	1		1y'	1	3 1p		0	1	1ah'	1	1	1	1		0	0		0		2		1ao'		1	1	0	0
Cyanothece sp. PCC 7424		1	1	1	1		1		0	1	0	0		1l	1m'	1		1r'	1	1	1	1	1		1y'	1	1		0	1	1ah'	1	1	1	2		0	0		0		1		2 1ao'		1	1as''	0	0
Cyanothece sp. PCC 7425		1	1	1	1		1		0	1h*	0	0		1l	1m'	1n		1r''	1	1	1	1	1		1	1	1		0	1	1ah'	1	1	1	1n		1p	0		0		1		1		2	1	0	0
Cyanothece sp. PCC 7822		1	1	1	1		1		0	1	0	0		1l	1m'	1		1r'	1	1	1	1	1		1	1ab'	4 3p		0	1	1ah'	1	1	1	1		0	0		0		1		4 1ao' 3p		1	1as''	0	0
Cyanothece sp. PCC 8801		1	1	1	1		1		0	1	0	0		1	1m'*	1		1	1	1	1	1	1		1	1	1		0	1	1ah'	1	1	1	1		0	0		0		1		1ao		1	1	0	0
Cyanothece sp. PCC 8802		1	1	1	1		1		0	1	0	0		1	1m'*	1		1	1	1	1	1	1		1	1	1		0	1	1ah'	1	1	1	1		0	0		0		1		1ao		1	1	0	0
Dactylococcopsis salina PCC 8305		1	1	1	1		1		0	1h*	0	0		1	1m'	1		1	1	1	1	1	1		1	1ab'	1		0	1	1ah'	1	1	1	1		0	0		0		0		1		1	1as	0	0
Gloeocapsa sp. PCC 7428		1	1	1	1		1e		0	1h	0	0		1	1m'	1		1r	1	1v'	1w	1	1		1y'	1ab	1		0	1ag'	1ah'	1	1	1	1		0	0		0		1am		1		1aq	1as	0	0
Halothece sp. PCC 7418		1	1	1	1		1		0	1	0	0		1	1m'	1		1r'	1	1	1	1	1		1	1ab'	1		0	1	1ah'	1	1	1	1		0	0		0		0		1ao"		1	1	0	0
Microcystis aeruginosa NIES-843		1	1	1	1		1		0	1	0	0		1	1m**	1		1r"	1	1	1	1	1		1	1ab'	1		0	1	1	1	1	1	0		0	0		0		1		1ao		1	1	0	0
Synechococcus elongatus PCC6301		1	1	1	1		1		1g	1	0	0		1l	1m'	1		1r"	1	1	1&	0	1		1z'	1	1		0	1&	1ah'	1	1	1	1		1al	1al		0		0		1ao		1	1as'	0	0
Synechococcus elongatus PCC7942		1	1	1	1		1		1g	1	0	0		1l	1m'	1		1r"	1	1	1&	0	1		1z'	1	1		0	1&	1ah'	1	1	1	1		1al	1al		0		0		1ao		1	1as'	0	0
Synechococcus sp. CC9311		1a	1b	1c	1d		1e		1f'	1i	1f'	1f'		1l	1m"'	1q		1r	1u'	0	1a	1x	0		1z'	1ac	1af		0	0	1x	1b	1ai	0	1ak		1al	1al		0		1an*		1ao		1ar	1as'	0	0
Synechococcus sp. CC9605		1a	1ba'	1c	1d		1e		1f'	1i	1f'	1f		1l	1m"	1q		1r	1u	0	1a	1x	0		1z'	1ac	1af$'		0	0	1x	1ba'	1ai	0	1ak		1al	1al		0		1an*		1ao		3ar*	1as'	0	0
Synechococcus sp. CC9902		1a	1b	1c	1d'		1e		1f'	1i	1f'	1f'		1l	1m"	1q		1r	1u	0	1a	1x	0		1z'	1ac	1af'		0	0	1x	1b	1ai	0	1ak		1al	1al		0		1an		1ao		1ar	1as'	0	0
Synechococcus JA-2-3B' a(2-13 )		1	1	1§	1		1		0	1	0	0		1	1m***	1		1	1	1	1	0	1		1	1	1		0	1	1§	1	1	0	1		0	0		0		0		1		1	1	0	0
Synechococcus JA-3-3B' Ab		1	1	1	1		1		0	1	0	0		1	1m***	1		1	1	1	1	0	1		1	1	1		0	1	1§	2	1	0	1		0	0		0		0		1		1	1	0	0
Synechococcus sp. KORDI-100		1a	1b	1	1d'		1e		1f'	1i	1f'	1f'		1l	1m"	1		1r	1u	0	1a	1x	0		1	1ac	1af'		0	0	1x	1b	1ai	0	1ak		1al	1al		0		1an		1ao		1ar	1as'	0	0
Synechococcus sp. KORDI-49		1a	1b	1	1d'		1e		1f'	1i	1f'	1f'		0	1m"	1		1r	1u	0	1a	1x	0		1z'*	1ac	1af'		0	0	1x	1b	1ai	0	1ak		1al	1al		0		1an		1ao		1ar	1as'	0	0
Synechococcus sp. KORDI-52		1a	1b	1	1d'		1e		1f'	1i	1f'	1f		1l	1m"	1q""		1r	1u	0	1a	1x	0		1z'*	1ac	1af$'		0	0	1s	1b	1ai	0	1ak		1al	1al		0		1an*		1ao		1ar	1as'	0	0
Synechococcus sp. PCC 6312		1	1	1	1		1		0	0	0	1j		1	1m**	1		1	1	1	1	1	0		1	1	1		0	1	1ah'	1	1	0	1		2al	2al		0		0		1		1	1	0	0
Synechococcus sp. PCC7002		1	1	1	1		1		1g	1	0	0		1	1m***	1		1	1	1	1w	1	1		1	1	1		0	1	1	1	1	0	1		0	0		0		1		1		1	1	0	0
Synechococcus sp. PCC 7502		1	1	1	1d		1		0	0	0	1j p		1	1m**	1		1	1	1	1	0	1		1	1	1		0	1	1	1	1	0	0		0	1		0		0		1		1	1	0	0
Synechococcus sp. RCC307		1a	1b	1c	1d'		1e		1f'	1i	1f'	1f''		1l	1m"	1f"		1r	1u'	0	1a	1x	0		1z'	1ac	1af$		0	0	1x	1b	1ai	0	1ak		1al	1al		0		1an		1ao		1	1as'	0	0
Synechococcus sp. WH 7803		1a	1b	1c	1d		1e		1f'	1i	1f'	1f'		1l	1m"	1f'		1r	1u'	0	1a	1x	0		1z'	1ac	1af$		0	0	1x	1b	1ai	0	1ak		1al	1al		0		1an*		1ao		1ar	1as'	0	0
Synechococcus sp. WH 8102		1a	1b	1c	1d'		1e		1f'	1i	1f'	1f'		1l	1m"	1f'		1r	1u	0	1a	1x	0		1z*	1ac	1af$		0	0	1x	1b	1ai	0	1ak		1al	1al		0		1an*		1ao		1ar	1as'	0	0
Synechococcus sp. WH 8109		1a	1b	1c	1d		1e		1f'	1i	1f'	1f'		1l	1m"	1q		1r	1u	0	1a	1x	0		1z*	1ac	1af$'		0	0	1x	1b	1ai	0	1ak		1al	1al		0		1an*		1ao		0	0	0	0
Synechocystis sp. PCC 6714		1	1	1	1		1		1g	1	0	1jp		1l	1	1		1	0	1	1	0	1		1	1	1		0	1	1ah'	1	1	1	0		0	0		0		1		1		1	1	0	0
Synechocystis sp. PCC 6803		1	1	1	1bb		1		0	1	0	1jp		1	1	1		1	0	1	1	0	1		1	1	1		0	1	1ah'	1	1	1	0		2 1pal	1pal		0		1		1		1	1	0	0
Thermosynechococcus elongatus BP-1		1	1	1	1		1		0	1	0	0		1	1m**	1		1r"	1	1	1	0	1		1	1	1		0	1	1ah'	1	1	1	1		0	0		0		0		1		1	1	0	0
Thermosynechococcus sp.NK55a		1	1	1	1		1		0	0	0	0		1	0	1		1r"	1	1	1	0	1		1	1	1		0	1	1ah'	0	2	1	1		0	0		0		0		1		1	1	0	0
Arthrospira platensis NIES-39		1	1	1	1		1		1g	0	0	0		1	1m***	1		1	1	1	1	1	1		1	1	1af*		0	1	1ah*	1	1	1aj	0		0	0		0		0		1		1aq'	1as''	0	0
Crinalium epipsammum PCC 9333		1	1	1	1		1		0	1	0	0		1k	1m'	1		1r'	1	1	1r	1	1		1y'	1ab	1		0	1ag'	1ah'	1	1	1aj	0		0	0		0		1am'		1ao		1aq'	1as'	0	0
Geitlerinema sp. PCC 7407		1	1	1	1		1		0	1	0	0		1k	1m'	1		1r*	1	1	1r	1	1		1y'	1ab"	1af*		0	1	1ah	1	1	1aj	1		0	0		0		1		1ao		1	1as	0	0
Leptolyngbya sp. PCC 7376		1	1	1	1		1		0	1	0	0		1	1m***	1		1	1	1	1	1	1		1	1	1		0	1	1	1	1	1aj	1		0	1		0		1		1		1	1	0	0
Microcoleus sp. PCC 7113		1	1	1	1		1		0	1	0	2p 1jp		1k	1m'	1		1r*	1t	1	1r	1	1		1y'	1ab'	1		0	1	1ah'	1	1	1aj	1		0	0		0		1am'		1ao		1aq'	1as	0	0
Oscillatoria acuminata PCC 6304		1	1	1	1		1		0	1	0	0		1	1m'	1		1r	1	1	1	1	1		1y'	1	1af*		0	1	1ah	1	1	1aj	1		0	0		0		0		2		1aq'	1 as	0	0
Oscillatoria nigro-viridis PCC 7112		1	1	1	1		1		0	1	0	0		1k	1m'	1		2 1r'	1	1	1	1	1		1	1	1af*		0	1	1ah*	1	1	1aj	1		0	0		0		0		1ao		1aq'	1as''	0	0
Pseudanabaena sp. PCC 7367		1	1	1	1		1		0	0	0	0		1	1m**	1		1	1	1	1	0	1		1	1	1		0	1	1ah'	1	1	1	0		1al	1al		0		0		1		1	1	0	0
Trichodesmium erythraeum ISM101		1	1	1	1		1		0	1	0	0		1	1m'*	1		1r'	1	1	1	1	1		3 1z"	1	1af*		0	1	1ah'	1	1	0	0		0	0		0		0		1ao		1	1as	0	0
Chroococcidiopsis thermalis PCC 7203		1	1	1	1		1		0	1	0	0		1k	1m'	1		1r	1	1	1	1	1		1y'	1ab	1		0	1ag'	1ah	1	1	1	2		1alp	1pal		0		1am		3 1ao 1p		1	1as	0	0
Pleurocapsa sp. PCC 7327		1	1	1	1		1		0	1	0	0		1	1m'	1		1r'	1t*	1	1r	1	1		1y'	1	1		0	1	1ah"'	1	1	1	2		0	0		0		1		1ao		1	1as''	0	0
Stanieria cyanosphaera PCC 7437		1	1	1	1		1		1g	1	0	0		1	1m'	1		1r'	1	1	1	1	1		1	1	1		0	1	1	1	1	1	0		0	0		0		1		1		1	1	0	0
Prochlorococcus marinus AS9601		1a	1b	1c'	1d		1e		1f	1i	1f	1f		1l	1m"'	1f		1s	0	0	1a	0	0		1z	1ad	1af$*		0	0	1ah'"-	1b	1ai'	0	0		1al	1al		0		1an		1ad		0	0	0	0
Prochlorococcus marinus MIT 9211		1a	1b	1c'	1d		1e		1f	1i	1f	1f		1l	1m"	1f		1r	1u"	0	1a	0	0		1z	1ad	1af$		0	0	1ah'"-	1b	1ai	0	1ak		1al	1al		0		1an		1ad		0	0	0	0
Prochlorococcus marinus MIT 9215		1a	1b	1c'	1d		1e		1f	1i	1f	1f		1l	1m"'	1f		1s	0	0	1a	0	0		1z	1ad	1af$*		0	0	1ah'"-	1b	1ai'	0	0		1al	1al		0		1an		1ad		0	0	0	0
Prochlorococcus marinus MIT 9301		1a	1b	1c'	1d		1e		1f	1i	1f	1f		1l	1m"'	1f		1s	0	0	1a	0	0		1z	1ac	1af$*		0	0	1ah'"-	1b	1ai'	0	0		1al	1al		0		1an		1ac		0	0	0	0
Prochlorococcus marinus MIT 9303		1a	1b	1c'	1		1e		1f'	2i	1f	1f		1l	1m"	1f*		1r	1u'	0	1a	1x	0		1z'	1ad*	1af$		0	0	1x	1b	1ai"	0	1ak		1al'	1al'		0		1an		1ad*		3 2ar	1	0	0
Prochlorococcus marinus MIT 9312		1a	1b	1c'	1d		1e		1f	1i	1f	1f		1l	1m"'	1f		1s	0	0	1a	0	0		1z	1ad	1af&*		0	0	1ah'	1b	1ai'	0	0		1al	1al		0		1an		1ad		0	0	0	0
Prochlorococcus marinus MIT 9313		1a	1b	1c'	1d		1e		1f'	1i	1f'	1f'		1l	1m"	1f*		1r	1u'	0	1a	1x	0		1z*	1ad*	1af$		0	0	1x	1	1ai"	0	1ak		1al'	1al'		0		1an		1ad*		1ar	2	0	0
Prochlorococcus marinus MIT 9515		1a	1b	1c'	1d		1e		1f	1i	1f	1f		1l	1m"'	1f		1s	0	0	1a	0	0		1z	1ad	1af$*		0	0	1ah'"-	1b	1ai'	0	0		1al	1al		0		1an		1ad		1	0	0	0
Prochlorococcus marinus NATL1A		1a	1b	1c'	1d		1e		1f	1i	1f	1f		1l	1m"'	1f		1r	1u"	0	1a	0	0		1z	1ad	1af$*		0	0	1ah'"-	1b	1ai*	0	1ak		1al	1al		0		1an		1ad		0	0	0	0
Prochlorococcus marinus NATL2A		1a	1b	1c'	1d		1e		1f	1i	1f	1f		1l	1m"'	1		1r	1u"	0	1a	0	0		1z	1ad	1af$*		0	0	1ah'"-	1b	1ai*	0	1ak		1al	1al		0		1an		1ad		0	0	0	0
Prochlorococcus marinus SS120		1a	1b	1c'	1d		1e		1f'	1i	1f	1f		1l	1m"'	1f		1r	1u"	0	1a	0	0		1z	1ad	1af&		0	0	1ah'"-	1b	1ai'*	0	1ak		1al	1al		0		1an		1ad		0	0	0	0
Prochlorococcus marinus MED4		1a	1b	1c'	1d		1e		1f'	1i	1f	1f		1l	1m"'	1f		1s	0	0	1a	0	0		1z	1ad	1af$*		0	0	1ah'"-	1b	1ai'*	0	0		1al	1al		0		1an		1ad		0	0	0	0
Escherichia coli		1	1	1	1		1		1f'	0	1f'	1f'		1	1	1		1	1	0	1	1	0		1	1	1		1	1	1	1	0	0	1		1al	1al		1		1		1		0	0	0	0
Bacillus subtilis		1	1	1	1		1		1g	0	0	1j'		1	1	1		1	1	0	1	2	0		1	1	0		0	1	1	1	1	0	1		0	0		2		1		2		0	1	1	1
[truncated: 7 more columns]
